# Supplementary material for: Preparation of Edible Non-wettable Coating with Soybean Wax for Repelling Liquid Foods with Little Residue
Source: Materials (Basel). 2020 Jul 24;13(15):3308. doi: 10.3390/ma13153308 (PMC7435775; doi:10.3390/ma13153308)
Supplement: Supplementary file 1 [file materials-13-03308-s001.zip]

Archive with 5 entries (4 files):
- materials-853907-supplementary checked.pdf
- videos/
- videos/Video S1.mp4
- videos/Video S2.mp4
- videos/video S3.mp4
